# Supplementary material for: Development of Functional Composite Edible Films or Coatings for Fruits Preservation with Addition of Pomace Oil-Based Nanoemulsion for Enhanced Barrier Properties and Caffeine for Enhanced Antioxidant Activity
Source: Molecules. 2024 Aug 8;29(16):3754. doi: 10.3390/molecules29163754 (PMC11356815; doi:10.3390/molecules29163754)
Supplement: Supplementary file 1 [file molecules-29-03754-s001.zip]

Archive with 1 entries (1 files):
- molecules-3105644-supplementary.pdf
